# Supplementary material for: Maternal and Fetal Bile Acid Homeostasis Regulated by Sulfated Progesterone Metabolites through FXR Signaling Pathway in a Pregnant Sow Model
Source: Int J Mol Sci. 2022 Jun 10;23(12):6496. doi: 10.3390/ijms23126496 (PMC9224516; doi:10.3390/ijms23126496)
Supplement: Supplementary file 1 [file ijms-23-06496-s001.zip]

Archive with 2 entries (2 files):
- Figure S1-S2.pdf
- Table S1.pdf
